# Supplementary material for: Small extracellular vesicles derived from microRNA-22-3p-overexpressing mesenchymal stem cells protect retinal ganglion cells by regulating MAPK pathway
Source: Commun Biol. 2024 Jul 3;7:807. doi: 10.1038/s42003-024-06511-z (PMC11222527; doi:10.1038/s42003-024-06511-z)
Supplement: Supplementary file 4 — Supplementary data 1 [file 42003_2024_6511_MOESM4_ESM.xlsx]

## Sheet: fig 1e mir22 msc
MSC	con-MSC	miR22-MSC
1	1.231	80.369
1.324	1.112	32
0.745	0.99638	35
1.123	0.98523	120.478
0.9963	1.0258	78
0.98758	1.00258	10.36

## Sheet: fig 1f miR22 EV
MSC-Exos	con-sEVs	miR22-sEVs
1	1.1231	10.369
1.124	1.2112	8.125
0.945	0.97638	5.39
1.1823	0.98523	3.789
0.97963	1.1258	15.36
0.987758	1.09026	7.258

## Sheet: fig 2c  TUNEL
normal	PBS	MSC-sEVs	con-sEVs	miR22-sEVs
0	25	18	15	7
0	28	14	20	8
0	14	12	14	9
0	8	22	18	5
0	16	10	12	6

## Sheet: fig 2e oct
normal	PBS	MSC-sEVs	con-sEVs	miR22-sEVs
275	260	263	265	272
280	258	265	255	274
283	247	248	267	270
276	255	261	250	270
277	241	270	260	264

## Sheet: fig 2g RGC counting
normal	PBS	MSC-sEVs	con-sEVs	miR22-sEVs
3136	353	1350	910	2035
2853	470	1590	1130	1863
2785	578	1240	1020	1712
3030	890	1120	1330	1963
3236	343	1400	1442	1820

## Sheet: fig 2i a wave
normal	PBS	MSC-sEVs	con-sEVs	miR22-sEVs
45.9	18.2667	52.65	38.4333	38.442
44.1333	8.1	24.5333	53.3667	54.338
90.1333	6.9	67.2667	30.0667	65.22

## Sheet: fig 2i b-wave
normal	PBS	MSC-sEVs	con-sEVs	miR22-sEVs
205.1	33.7333	127.75	103.033	118.333
149.933	25.3667	94.6667	90.2667	133.55
182.933	25.6	133.1	89.7333	150.22

## Sheet: fig 3a bax mRNA 
Normal	PBS	MSC-sEVs	con-sEVs	miR22-sEVs
0.99821	20.0203	13.0903	19.0212	10.9092
0.98002	18.2212	15.9043	13.3092	9.88792
1.02098	15.4039	16.7005	15.7688	11.2134
1.11882	15.5584	12.359	14.024	1.32377
1.00208	16.9039	14.7902	16.7577	8.79658

## Sheet: fig 3b caspase 3 mRNA 
Normal	PBS	MSC-sEVs	con-sEVs	miR22-sEVs
1.0258	13.26	5.3695	4.362	4.148
1.0368	8.3694	4.369	5.3621	3.951
0.9987	9.3654	6.14785	5.482	2.856
0.9512	7.158	6.2418	6.215	3.251
0.97412	8.265	7.2671	6.218	2.486

## Sheet: fig 3d 1 bax protein
Normal	PBS	MSC-sEVs	con-sEVs	miR22-sEVs
0.9368	22.14	20.0902	22.3654	11.963
1.02258	19.963	21.846	19.7654	12.4896
1.07902	25.5539	16.7678	15.6392	15.2134

[truncated: 7 more sheets: fig 3d2 caspase 3 protein, fig 4a CCK, fig 4d1 bax protein, fig 4d2 caspase3 protein , fig 5c miR22 mimics, fig 5d mRNA expression, fig 6c luciferase activity ]
